# Supplementary material for: Youth Soccer Heading Exposure and Its Effects on Clinical Outcome Measures
Source: Sports (Basel). 2024 Dec 10;12(12):342. doi: 10.3390/sports12120342 (PMC11678946; doi:10.3390/sports12120342)
Supplement: Supplementary file 1 [file sports-12-00342-s001.zip]

Archive with 1 entries (1 files):
- sports-3347528-supplementary.pdf
